# Supplementary material for: Does IR-loss promote plastome structural variation and sequence evolution?
Source: Front Plant Sci. 2022 Sep 29;13:888049. doi: 10.3389/fpls.2022.888049 (PMC9560873; doi:10.3389/fpls.2022.888049)
Supplement: Supplementary Figure 1 — The ML phylogenetic tree of (A) Cupressophyta; (B) Pinaceae; (C) IRLC; (D) the putranjivoid clade; (E) Cactaceae; (F) Geraniaceae; (G) Passiflora; (H) Arecaceae; (I) Camoensia; (J) all IR-lacking species and their CRCIRs; (K) 21 IR-lacking species listed in ; (L) 22 Geraniaceae species listed in Table S5 based on protein-coding and rRNA genes matrix. The number at each node indicates the ML bootstrap values. [file DataSheet_1.zip]

Archive with 15 entries (14 files):
- supplementary figures/
- __MACOSX/._supplementary figures
- supplementary figures/.DS_Store
- __MACOSX/supplementary figures/._.DS_Store
- supplementary figures/Figure S1.zip
- supplementary figures/Figure S2.zip
- __MACOSX/supplementary figures/._Figure S2.zip
- supplementary figures/Figure S3.pdf
- __MACOSX/supplementary figures/._Figure S3.pdf
- supplementary figures/Figure S6.pdf
- __MACOSX/supplementary figures/._Figure S6.pdf
- supplementary figures/Figure S4.pdf
- __MACOSX/supplementary figures/._Figure S4.pdf
- supplementary figures/Figure S5.pdf
- __MACOSX/supplementary figures/._Figure S5.pdf
