# Supplementary material for: Does IR-loss promote plastome structural variation and sequence evolution?
Source: Front Plant Sci. 2022 Sep 29;13:888049. doi: 10.3389/fpls.2022.888049 (PMC9560873; doi:10.3389/fpls.2022.888049)
Supplement: Supplementary Table 1 — Sampling information and plastome characteristics. [file DataSheet_2.zip]

Archive with 14 entries (13 files):
- supplementary tables/
- __MACOSX/._supplementary tables
- supplementary tables/Table S1.xlsx
- __MACOSX/supplementary tables/._Table S1.xlsx
- supplementary tables/Table S6.xlsx
- __MACOSX/supplementary tables/._Table S6.xlsx
- supplementary tables/Table S5.xlsx
- __MACOSX/supplementary tables/._Table S5.xlsx
- supplementary tables/Table S4.xlsx
- __MACOSX/supplementary tables/._Table S4.xlsx
- supplementary tables/Table S3.xlsx
- __MACOSX/supplementary tables/._Table S3.xlsx
- supplementary tables/Table S2.xlsx
- __MACOSX/supplementary tables/._Table S2.xlsx
