# Supplementary material for: Does IR-loss promote plastome structural variation and sequence evolution?
Source: Front Plant Sci. 2022 Sep 29;13:888049. doi: 10.3389/fpls.2022.888049 (PMC9560873; doi:10.3389/fpls.2022.888049)
Supplement: Supplementary Table 1 — Sampling information and plastome characteristics. [file DataSheet_2.zip › supplementary tables/Table S1.xlsx]

## Sheet: Sheet2
	Species	Accession/Voucher number	Length	IR_lost	Gene Loss	Pseudogene	Intron Loss	Gene Duplication	Duplication Induced Repeat Length
Arecaceae	Arenga pinnata	NC_045907	159598	N	-	-	-	-	-
	Caryota mitis	NC_029948	159819	N	-	-	-	-	-
	Chuniophoenix nana	NC_029966	153806	N	-	-	-	-	-
	Tahina spectabilis	NC_029952	126251	IRB	-	-	-	-	-
Talinaceae	Talinum paniculatum	MK397900	156888	N	-	-	-	-	-
Portulacaceae	Portulaca oleracea	MK397889	156589	N	-	-	-	-	-
Cactaceae	Carnegiea gigantea	NC_027618	113064	IRA	ndhC、ndhE、ndhF、ndhG、ndhH、ndhI、ndhJ、rpl23、rpl33	ndhD	clpP 1and2	-	-
	Lophocereus schottii	NC_041727	113204	IRA	ndhC、ndhE、ndhF、ndhG、ndhH、ndhI、ndhJ、rpl33	ndhD	clpP 1and 2	-	-
Myrtaceae	Eucalyptus dumosa	MT948196	160358	N	-	-	-	-	-
Francoaceae	Francoa sonchifolia	NC_021101	157312	N	-	-	-	-	-
	Melianthus villosus	NC_023256	156510	N	-	-	-	-	-
Geraniaceae	Erodium carvifolium	NC_015083	116935	IRA	accD、infA	ycf1、ycf2	clpP 1	trnG-GCC	445
	Erodium foetidum subsp	KF771022	115794	IRA	accD、infA	ycf1、ycf2	clpP 1	-	-
	Erodium manescavi	NC_030720	116810	IRA	accD、infA	ycf1、ycf2	clpP 1	-	-
	Erodium rupestre	NC_030719	116810	IRA	accD、infA	ycf1、ycf2	clpP 1	-	-
	Erodium trifolium	NC_024635	123865	IRA	accD、infA	ycf1、ycf2	clpP 1	trnQ-UUG	1624
	Erodium reichardii	NC_030721	117753	IRA	accD	infA	clpP 1	trnQ-UUG	352
	Erodium crassifolium	NC_025906	121393	IRA	accD	infA	clpP 1	trnI-CAU	217
	Erodium texanum	NC_014569	130812	IRA	accD	infA	clpP 1	rpl33	327
								trnI-CAU	189
Leguminosae	Indigofera tinctoria	NC_026680	158367	N	-	-	-	-	-
	Anthyllis barba-jovis	ON009079	151867	N	-	-	-	-	-
	Coronilla valentina subsp. glauca	ON009080	149868	N	-	-	-	-	-
	Hebestigma cubense var. cubense	ON009078	156650	N	ndhF	-	-	-	-
	Robinia pseudoacacia	ON009076	155301	N	-	-	-	-	-
	Afgekia filipes	ON022041	132379	IRA	-	infA	clpP 1、rps12	-	-
	Astragalus bhotanensis	ON009077	123278	IRA	-	infA	clpP 1、rps12	-	-
	Cicer arietinum	NC_011163	125319	IRA	-	rps16、infA	clpP 1、rps12	-	-
	Glycyrrhiza uralensis	ON009073	127887	IRA	-	infA	clpP 1and 2、rps12	-	-
	Hedysarum semenovii	ON009074	123407	IRA	-	rps16、infA	clpP 1and 2、rps12	-	-
	Medicago truncatula	KF241982	123355	IRA	-	rps16、infA	clpP 1、rps12	-	-
	Trifolium strictum	NC_025745	125834	IRA	-	infA	clpP 1and 2、rps12	-	-
	Vicia faba	KF042344	123722	IRA	-	infA	clpP 1、rps12	-	-
	Bowdichia virgilioides	MW628962	163078	N	infA	-	-	-	-
	Genista tinctoria	NC_047375	152222	N	infA、rps16	-	-	-	-
	Maackia hupehensis	ON009075	154755	N	rps16	-	-	-	-
	Camoensia scandens	MW628964	127752	IRA	infA	-	clpP 1and 2	-	-
	Camoensia sp.	ON009081	127811	IRA	infA	-	clpP 1and 2	-	-
Phyllanthaceae	Phyllanthus amarus	NC_047474	157673	N	-	-	-	-	-
Balanopaceae	Balanops balansae	MN504796	160930	N	-	-	-	-	-
	Balanops pedicellata	MN504797	160765	N	-	-	-	-	-
Lophopyxidaceae	Lophopyxis maingayi	MN504795	119741	IRB	rps7、rps16、ycf1	accD、infA	clpP 1and 2、atpF、rps12	-	-
Putranjivaceae	Drypetes longifolia	MN504793	119268	IRB	rpl23、rps7、rps16、ycf1、ycf2	accD、infA	clpP 1and 2、atpF、rps12	psbK、trnQ-UUG	1260
	Drypetes hainanensis	MN504793	119268	IRB	rpl23、rps7、rps16、ycf1、ycf2	accD、infA	clpP 1and 2、atpF、rps12	psbK、trnQ-UUG	1191
	Drypetes indica	MN504791	120596	IRB	rpl20、rps7、rps16、ycf1、ycf2	accD、infA	clpP 1and 2、atpF、rps12	psbK、trnQ-UUG	1047
	Drypetes lateriflora	MN504792	120800	IRB	rps7、rps16、ycf1、ycf2	accD、infA	clpP 1and 2、atpF、rps12	psbK、trnQ-UUG	1484
	Drypetes similis	MN504794	119507	IRB	rpl20、rps7、rps16、ycf1、ycf2	accD、infA	clpP 1and 2、atpF、rps12	psbK、trnQ-UUG	1221
	Drypetes diopa	MN504789	119299	IRB	rpl23、rps7、rps16、ycf1、ycf2	accD、infA	clpP 1and 2、atpF、rps12	psbK、trnQ-UUG	1357
	Drypetes chevalieri	MN504788	119720	IRB	rpl23、rps7、rps16、ycf1、ycf2	accD、infA	clpP 1and 2、atpF、rps12	psbK、trnQ-UUG	1398
Phyllanthaceae	Phyllanthus amarus	NC_047474	157673	N
Achariaceae	Hydnocarpus hainanensis	NC_042720	163330	N	-	-	-	-	-
Violaceae	Viola raddeana	NC_041584	157597	N	rps16	-	-	-	-
Passifloraceae	Passiflora capsularis	NC_053317	113114	IRB	infA、rpl20、rpl32、rps7、rps16、ycf1	rpl22、rpoA、ycf2	clpP 1and 2、atpF、rps12	trnI-CAU	446
	Passiflora costaricensis	NC_051918	114230	IRB	infA、rpl20、rpl32、rps7、rps16、ycf1、ycf2	accD、rpl22、rpoA	clpP 1and 2、atpF、rps12	trnI-CAU	280
Cupressophyta clade	Ginkgo biloba	MG922618	157214	N	-	-	-	-	-
	Dioon spinulosum	NC_027512	161815	N	-	-	-	-	-
	Zamia furfuracea	NC_026040	164953	N	-	-	-	-	-
	Microcycas calocoma	MN428318	165667	N	-	-	-	-	-
	Encephalartos lehmannii	NC_027514	165822	N	-	-	-	-	-
	Taiwania cryptomerioides	NC_016065	132588	IRA	-	-	clpP 1and 2	trnQ-UUG	271
								trnV-GAC	252
	Glyptostrobus pensilis	NC_031354	132239	IRA	rps16	-	clpP 1and 2	trnQ-UUG	274
	Pseudotaxus chienii	MK978775	136985	IRA	rps16	-	clpP 1and 2	-	-
	Cephalotaxus hainanensis	NC_042392	136877	IRA	rps16	-	clpP 1and 2	trnQ-UUG	529
	Sciadopitys verticillata	NC_029734	138284	IRA	accD、rps16		clpP 1and 2	rrn5	157
	Prumnopitys andina	AP018905	137117	IRA	-	rps16、ycf12	clpP 1and 2	trnD-GUC	355
	Afrocarpus falcatus	ON009072	134401	IRA	-	rps16	clpP 1and 2	-	-
	Agathis dammara	NC_023119	145625	IRA	-	rps16、ycf12	clpP 1and 2	rrn5	442
Pinaceae	Ginkgo biloba	MG922618	157214	N	-	-	-	-	-
	Dioon spinulosum	NC_027512	161815	N	-	-	-	-	-
	Zamia furfuracea	NC_026040	164953	N	-	-	-	-	-
	Microcycas calocoma	MN428318	165667	N	-	-	-	-	-
	Encephalartos lehmannii	NC_027514	165822	N	-	-	-	-	-
	Picea abies	NC_021456	124084	IRB	ndhA、ndhF、ndhG、ndhI、ndhJ	ndhB、ndhC、ndhD、ndhE、ndhH、	clpP 1and 2	trnI-CAU	422
								ycf12	395
								trnH-GUG	232
								trnS-GCU	194
								psbI	152
	Abies fargesii	NC_042775	121799	IRB	ndhA、ndhF、ndhG、ndhJ	ndhB、ndhC、ndhD、ndhE、ndhH、ndhI、ndhK、rps16	clpP 1and 2	trnS-GCU、psaM、ycf12	1176
								trnI-CAU	139
	Cedrus deodara	NC_014575	119299	IRB	ndhA、ndhF、ndhG、ndhH、ndhI、ndhJ	ndhB、ndhC、ndhD、ndhE、ndhK、rps16	clpP 1and 2	psbI、trnS-GCU、psaM、ycf12	1331
								trnI-CAU	234
								trnT-GGU	135
	Keteleeria davidiana	LC571883	117608	IRB	ndhA、ndhE、ndhF、ndhG、ndhI、ndhJ	ndhB、ndhC、ndhD、ndhH、ndhK、rps16	clpP 1and 2	ycf12	610
								psbI、trnS-GCU	337
								trnI-CAU	262
	Larix gmelinii	MK468631	122590	IRB	ndhA、ndhE、ndhF、ndhG、ndhI、ndhJ	ndhB、ndhC、ndhD、ndhH、ndhK、psaM、rps16	clpP 1and 2	trnI-CAU	436
								psbI、trnS-GCU	411
	Pinus armandii	NC_029847	117265	IRB	ndhA、ndhE、ndhF、ndhG、ndhH、ndhI、ndhJ	ndhB、ndhC、ndhD、ndhK、rps16	clpP 1and 2	trnI-CAU	358
								trnS-GCU	110
								trnH-GUG	109
	Pseudolarix amabilis	NC_030631	122234	IRB	ndhA、ndhD、ndhF、ndhG	ndhB、ndhC、ndhE、ndhH、ndhI、ndhJ、ndhK、rps16	clpP 1and 2	psbI、trnS-GCU、psaM、ycf12	1314
								trnI-CAU	449
								trnT-GGU	102
	Tsuga sieboldii	NC_041254	120797	IRB	ndhA、ndhF、ndhG、ndhJ	ndhB、ndhC、ndhD、ndhE、ndhH、ndhI、ndhK、rps16	clpP 1and 2	trnI-CAU	411
								psaM	200
								trnS-GCU	164
								ycf12	158
								trnH-GUG	120
	reference species
	CRCIR
