# Supplementary material for: Does IR-loss promote plastome structural variation and sequence evolution?
Source: Front Plant Sci. 2022 Sep 29;13:888049. doi: 10.3389/fpls.2022.888049 (PMC9560873; doi:10.3389/fpls.2022.888049)
Supplement: Supplementary Table 1 — Sampling information and plastome characteristics. [file DataSheet_2.zip › supplementary tables/Table S6.xlsx]

## Sheet: Sheet1
Species	Family	Voucher	Type of materals	GenBank No.	Source
Anthyllis barba-jovis	Leguminosae	Yi14814	Fresh	ON009079	Australian
Coronilla valentina subsp. glauca	Leguminosae	Yi15485	Silica	ON009080	Kew Gardens
Hebestigma cubense var. cubense	Leguminosae	Yi15495	Fresh	ON009078	Kew Gardens
Robinia pseudoacacia	Leguminosae	Yi14408	Fresh	ON009076	Kew Gardens
Afgekia filipes	Leguminosae	Yi15225	Fresh	ON022041	Xishuangbanna Tropical Botanical Garden
Astragalus bhotanensis	Leguminosae	Yi15213	Fresh	ON009077	Kunming Botanical Garden
Glycyrrhiza uralensis	Leguminosae	15CS10111	Fresh	ON009073	North Xinjiang, China
Hedysarum semenovii	Leguminosae	15CS10171	Fresh	ON009074	North Xinjiang, China
Maackia hupehensis	Leguminosae	Yi380	Silica	ON009075	Jilin University, China
Camoensia sp.	Leguminosae	Yi405	Fresh	ON009081	Royal Botanic Garden Edinburgh
Afrocarpus falcatus	Podocarpaceae	1990-3396-1	Fresh	ON009072	Missouri Botanical Gardens
