# Supplementary material for: Does IR-loss promote plastome structural variation and sequence evolution?
Source: Front Plant Sci. 2022 Sep 29;13:888049. doi: 10.3389/fpls.2022.888049 (PMC9560873; doi:10.3389/fpls.2022.888049)
Supplement: Supplementary Table 1 — Sampling information and plastome characteristics. [file DataSheet_2.zip › supplementary tables/Table S5.xlsx]

## Sheet: raw data
Species	Accession/Voucher number	Length	distance	average	tandem repeat	average	dispersed repeat	average	indels	average	SNVs	average	ds	average	GC content	average	GC3 content	average
Amborella trichopoda	NC_005086	162686	-	-	-	-	-	-	-	-	-	-	-	-	-	-	-	-
Eucalyptus curtisii	NC_022391	160038	0	0	74	68.125	3	3.625	0.0069	0.006935	0.12837	0.128242	0.00319825	0.00119875	0.37	0.368625	0.356	0.35125
Eucalyptus diversicolor	NC_022402	160214	0		66		6		0.00701		0.1279		0.000899118		0.368		0.344
Eucalyptus diversifolia	NC_022383	159954	0		61		4		0.00686		0.1283		0.000518903		0.368		0.35
Eucalyptus grandis	MT700491	160459	0		61		3		0.007		0.12809		0.000700183		0.369		0.349
Eucalyptus melliodora	NC_022392	160386	0		74		3		0.00701		0.12796		0.00124992		0.368		0.353
Eucalyptus nitens	NC_022395	160271	0		75		3		0.00699		0.1289		0.000829273		0.369		0.365
Eucalyptus obliqua	NC_022378	159527	0		60		4		0.00691		0.12774		0.000621011		0.369		0.352
Eucalyptus pauciflora	NC_039597	159942	0		74		3		0.0068		0.12868		0.00157334		0.368		0.341
Geranium incanum	NC_030045	166252	7	6.33333	54	58.8333	41	48.8333	0.00785	0.00774167	0.15641	0.15604	0.00702983	0.00325501	0.39	0.387667	0.383	0.3775
Geranium koreanum	NC_063552	154493	7		58		59		0.00817		0.15186		0.00566551		0.384		0.373
Geranium maderense	NC_029999	155694	6		62		75		0.00731		0.1585		0.00273819		0.391		0.377
Geranium palmatum	NC_014573	155794	6		58		60		0.00725		0.15919		0.00134695		0.391		0.379
Geranium sibiricum	NC_056382	150656	6		60		22		0.00799		0.15523		0.0015116		0.385		0.381
Geranium thunbergii	NC_063551	155144	6		61		36		0.00788		0.15505		0.00123795		0.385		0.372
Erodium carvifolium	NC_015083	116935	3	4.25	31	48.5	14	18.25	0.00728	0.00734	0.15891	0.158936	0.00227448	0.0071671	0.39	0.39125	0.302	0.301125
Erodium foetidum subsp	KF771022	115794	3		45		12		0.00732		0.15748		0.0012466		0.389		0.3
Erodium manescavi	NC_030720	116810	3		45		7		0.00713		0.15864		0.00295183		0.391		0.301
Erodium rupestre	NC_030719	116810	3		49		19		0.00728		0.15743		0.00111827		0.389		0.3
Erodium trifolium	NC_024635	123865	3		40		19		0.00721		0.16039		0.00674603		0.393		0.305
Erodium reichardii	NC_030721	117753	3		41		10		0.00727		0.15848		0.00470326		0.392		0.301
Erodium crassifolium	NC_025906	121393	4		67		18		0.00745		0.15875		0.0143157		0.391		0.296
Erodium texanum	NC_014569	130812	12		70		47		0.00778		0.16141		0.0239806		0.395		0.304
	reference species
	CRCIR
	IR-present

## Sheet: Statistical value
Catagory	Phylogenetic ANOVA						Pairwise posthoc test - Pairwise t-values					Pairwise posthoc test - Pairwise corrected P-values
distance		Sum Sq	Mean Sq	F value	Pr(>F)			CRCIR	IR-lacking	sister-group			CRCIR	IR-lacking	sister-group
	x	149.53	74.7652	20.0546	0.577		CRCIR	0	-4.40227	-6.07361		CRCIR	1	1	1
	Residual	70.8333	3.72807				IR-lacking	4.40227	0	-1.9979		IR-lacking	1	1	1
							sister-group	6.07361	1.9979	0		sister-group	1	1	1
tandem repeat		Sum Sq	Mean Sq	F value	Pr(>F)			CRCIR	IR-lacking	sister-group			CRCIR	IR-lacking	sister-group
	x	1541.75	770.873	8.99829	0.7788		CRCIR	0	4.24061	1.85883		CRCIR	-	1	1
	Residual	1627.71	85.6689				IR-lacking	-4.24061	0	-2.06722		IR-lacking	1	-	1
							sister-group	-1.85883	2.06722	0		sister-group	1	1	-
dispersed repeat		Sum Sq	Mean Sq	F value	Pr(>F)			CRCIR	IR-lacking	sister-group			CRCIR	IR-lacking	sister-group
	x	7122.15	3561.08	22.9653	0.5598		CRCIR	0	-2.34894	-6.72234		CRCIR	-	0.867	0.867
	Residual	2946.21	155.064				IR-lacking	2.34893	0	-4.54764		IR-lacking	0.867	-	0.867
							sister-group	6.72234	4.54764	0		sister-group	0.867	0.867	-
Indels		Sum Sq	Mean Sq	F value	Pr(>F)			CRCIR	IR-lacking	sister-group			CRCIR	IR-lacking	sister-group
	x	2e-06	1e-06	20.7931	0.578		CRCIR	0	-3.48317	-6.42303		CRCIR	-	1	1
	Residual	1e-06	0				IR-lacking	3.48317	0	-3.19825		IR-lacking	1	-	1
							sister-group	6.42303	3.19825	0		sister-group	1	1	-
SNVs		Sum Sq	Mean Sq	F value	Pr(>F)			CRCIR	IR-lacking	sister-group			CRCIR	IR-lacking	sister-group
	x	0.004445	0.002222	856.701	0.0016		CRCIR	0	-38.1136	-31.9568		CRCIR	-	0.0054	0.0076
	Residual	4.9e-05	3e-06				IR-lacking	38.1136	0	3.32961		IR-lacking	0.0054	-	0.424
							sister-group	31.9567	-3.32961	0		sister-group	0.0076	0.424	-
ds		Sum Sq	Mean Sq	F value	Pr(>F)			CRCIR	IR-lacking	sister-group			CRCIR	IR-lacking	sister-group
	x	0.000146	7.3e-05	2.83601	0.9176		CRCIR	0	-2.35081	-0.749836		CRCIR	-	1	1
	Residual	0.00049	2.6e-05				IR-lacking	2.35081	0	1.42659		IR-lacking	1	-	1
							sister-group	0.749836	-1.42659	0		sister-group	1	1	-
GC content		Sum Sq	Mean Sq	F value	Pr(>F)			CRCIR	IR-lacking	sister-group			CRCIR	IR-lacking	sister-group
	x	0.002308	0.001154	247.196	0.0438		CRCIR	0	-20.9418	-16.3176		CRCIR	-	0.0954	0.126
	Residual	8.9e-05	5e-06				IR-lacking	20.9418	0	3.07071		IR-lacking	0.0954	-	0.463
							sister-group	16.3176	-3.07071	0		sister-group	0.126	0.463	-
GC3 content		Sum Sq	Mean Sq	F value	Pr(>F)			CRCIR	IR-lacking	sister-group			CRCIR	IR-lacking	sister-group
	x	0.021539	0.01077	387.638	0.015		CRCIR	0	19.0193	-9.22141		CRCIR	-	0.0944	0.2358
	Residual	0.000528	2.8e-05				IR-lacking	-19.0193	0	-26.8299		IR-lacking	0.0944	-	0.0012
							sister-group	9.22141	26.8299	0		sister-group	0.2358	0.0012	-
