# Supplementary material for: Does IR-loss promote plastome structural variation and sequence evolution?
Source: Front Plant Sci. 2022 Sep 29;13:888049. doi: 10.3389/fpls.2022.888049 (PMC9560873; doi:10.3389/fpls.2022.888049)
Supplement: Supplementary Table 1 — Sampling information and plastome characteristics. [file DataSheet_2.zip › supplementary tables/Table S4.xlsx]

## Sheet: Codon Usage
AA	codon	nucleotide sequence	Arenga pinnata	Caryota mitis	Chuniophoenix nana	Tahina spectabil	Talinum paniculatum	Portulaca oleracea	Carnegiea gigantea	Lophocereus schottii	Eucalyptus dumosa	Francoa sonchifolia	Melianthus villosus	Erodium carvifolium	Erodium foetidum subsp	Erodium manescavi	Erodium rupestre	Erodium trifolium	Erodium reichardii	Erodium crassifolium	Erodium texanum	Indigofera linifolia	Anthyllis barba-jovis	Coronilla valentina subsp. glauca	Hebestigma cubense var. cubense	Robinia pseudoacacia	Afgekia filipes	Astragalus lonchocarpus	Cicer arietinum	Glycyrrhiza uralensis	Hedysarum semenovii	Medicago truncatula	Trifolium strictum	Vicia faba	Bowdichia virgilioides	Genista tinctoria	Maackia hupehensis	Camoensia scandens	Camoensia sp.	Phyllanthus amarus	Balanops balansae	Balanops pedicellata	Lophopyxis maingayi	Drypetes longifolia	Drypetes hainanensis	Drypetes indica	Drypetes lateriflora	Drypetes similis	Drypetes diopa
Phe/F	UUU	TTT	1.29	1.29	1.29	1.09	1.34	1.35	1.33	1.35	1.37	1.3	1.33	1.37	1.39	1.38	1.38	1.38	1.37	1.39	1.37	1.36	1.38	1.37	1.37	1.37	1.38	1.38	1.41	1.39	1.37	1.42	1.41	1.41	1.34	1.4	1.36	1.36	1.36	1.38	1.33	1.33	1.38	1.38	1.39	1.38	1.37	1.38	1.38
	UUC	TTC	0.71	0.71	0.71	0.91	0.66	0.65	0.67	0.65	0.63	0.7	0.67	0.63	0.61	0.62	0.62	0.62	0.63	0.61	0.63	0.64	0.62	0.63	0.63	0.63	0.62	0.62	0.59	0.61	0.63	0.58	0.59	0.59	0.66	0.6	0.64	0.64	0.64	0.62	0.67	0.67	0.62	0.62	0.61	0.62	0.63	0.62	0.62
Leu/L	UUA	TTA	1.89	1.88	1.91	1.11	1.92	1.95	1.86	1.9	2.14	2.05	2.09	1.85	1.85	1.85	1.86	1.84	1.87	1.89	1.88	1.93	2.07	2.1	2.02	2.03	1.99	2.07	2.1	2.01	2.02	2.03	2.03	2.02	1.91	2.01	1.96	1.96	1.96	2.2	2.08	2.08	2.12	2.17	2.11	2.14	2.12	2.14	2.13
	UUG	TTG	1.27	1.26	1.26	1.43	1.17	1.16	1.24	1.2	1.12	1.17	1.15	1.22	1.21	1.22	1.22	1.21	1.19	1.2	1.2	1.28	1.21	1.2	1.25	1.24	1.25	1.21	1.26	1.27	1.25	1.24	1.21	1.27	1.34	1.3	1.34	1.28	1.28	1.14	1.17	1.17	1.17	1.13	1.15	1.15	1.16	1.15	1.15
	CUU	CTT	1.24	1.25	1.24	1.03	1.29	1.29	1.27	1.3	1.23	1.22	1.26	1.34	1.36	1.35	1.36	1.33	1.35	1.35	1.35	1.19	1.2	1.21	1.22	1.21	1.21	1.2	1.19	1.21	1.22	1.21	1.2	1.2	1.21	1.16	1.2	1.19	1.19	1.27	1.21	1.21	1.21	1.22	1.23	1.22	1.23	1.22	1.21
	CUC	CTC	0.42	0.42	0.41	0.7	0.38	0.37	0.34	0.34	0.37	0.35	0.36	0.45	0.44	0.44	0.44	0.45	0.42	0.42	0.47	0.36	0.35	0.34	0.36	0.35	0.36	0.35	0.32	0.33	0.36	0.32	0.35	0.33	0.38	0.38	0.35	0.42	0.42	0.28	0.37	0.38	0.32	0.35	0.35	0.35	0.35	0.35	0.35
	CUA	CTA	0.8	0.8	0.8	0.96	0.84	0.86	0.92	0.89	0.82	0.83	0.82	0.77	0.77	0.77	0.77	0.79	0.78	0.78	0.76	0.85	0.8	0.81	0.77	0.8	0.81	0.8	0.8	0.81	0.77	0.85	0.83	0.8	0.77	0.77	0.77	0.78	0.78	0.79	0.81	0.81	0.85	0.83	0.84	0.82	0.84	0.83	0.84
	CUG	CTG	0.38	0.38	0.38	0.76	0.39	0.37	0.37	0.37	0.32	0.37	0.32	0.37	0.36	0.37	0.37	0.37	0.38	0.35	0.34	0.39	0.37	0.33	0.37	0.37	0.37	0.37	0.33	0.37	0.37	0.35	0.38	0.37	0.38	0.37	0.38	0.38	0.38	0.33	0.36	0.36	0.32	0.31	0.32	0.32	0.31	0.31	0.32
Ile/I	AUU	ATT	1.42	1.42	1.43	1.1	1.52	1.54	1.5	1.49	1.53	1.5	1.53	1.54	1.54	1.54	1.55	1.52	1.54	1.51	1.54	1.49	1.52	1.51	1.5	1.51	1.5	1.52	1.51	1.51	1.5	1.53	1.54	1.54	1.48	1.48	1.48	1.42	1.42	1.55	1.54	1.53	1.52	1.51	1.5	1.42	1.51	1.5	1.5
	AUC	ATC	0.63	0.62	0.62	0.83	0.55	0.53	0.55	0.55	0.56	0.58	0.53	0.57	0.58	0.56	0.57	0.59	0.58	0.58	0.6	0.55	0.52	0.53	0.54	0.55	0.56	0.52	0.49	0.54	0.54	0.51	0.52	0.51	0.56	0.54	0.53	0.62	0.62	0.55	0.55	0.55	0.54	0.51	0.52	0.5	0.52	0.51	0.51
	AUA	ATA	0.95	0.96	0.95	1.08	0.93	0.93	0.95	0.96	0.91	0.91	0.94	0.89	0.88	0.9	0.88	0.89	0.88	0.91	0.86	0.96	0.95	0.97	0.96	0.94	0.94	0.95	1	0.95	0.96	0.96	0.95	0.96	0.96	0.97	0.98	0.96	0.96	0.91	0.91	0.91	0.94	0.99	0.98	1.08	0.97	0.99	0.99
Met/M	AUG	ATG	1	1	1	1	1	1	1	1	1	1	1	1	1	1	1	1	1	1	1	1	1	1	1	1	1	1	1	1	1	1	1	1	1	1	1	1	1	1	1	1	1	1	1	1	1	1	1
Val/V	GUU	GTT	1.42	1.42	1.42	1.17	1.46	1.47	1.44	1.47	1.41	1.46	1.43	1.38	1.38	1.36	1.38	1.41	1.4	1.42	1.39	1.49	1.49	1.5	1.49	1.51	1.48	1.49	1.52	1.51	1.49	1.55	1.52	1.52	1.49	1.54	1.54	1.56	1.55	1.48	1.38	1.38	1.45	1.43	1.42	1.42	1.41	1.42	1.42
	GUC	GTC	0.52	0.53	0.49	0.72	0.45	0.44	0.5	0.46	0.44	0.41	0.44	0.59	0.58	0.6	0.56	0.56	0.56	0.57	0.6	0.43	0.41	0.41	0.42	0.43	0.46	0.41	0.46	0.45	0.42	0.43	0.45	0.48	0.46	0.51	0.44	0.45	0.45	0.47	0.46	0.46	0.44	0.48	0.48	0.47	0.48	0.48	0.47
	GUA	GTA	1.51	1.5	1.53	1.23	1.55	1.57	1.49	1.52	1.59	1.6	1.6	1.43	1.45	1.44	1.47	1.46	1.46	1.45	1.43	1.56	1.58	1.57	1.57	1.56	1.57	1.58	1.59	1.53	1.57	1.54	1.52	1.52	1.51	1.49	1.5	1.47	1.47	1.54	1.63	1.64	1.55	1.56	1.55	1.53	1.55	1.54	1.55
	GUG	GTG	0.55	0.55	0.56	0.89	0.54	0.52	0.56	0.55	0.56	0.53	0.53	0.6	0.59	0.6	0.59	0.57	0.58	0.57	0.59	0.52	0.52	0.52	0.52	0.5	0.5	0.52	0.44	0.52	0.52	0.49	0.51	0.49	0.53	0.46	0.52	0.52	0.52	0.5	0.53	0.53	0.56	0.54	0.54	0.58	0.55	0.55	0.56
Ser/S	UCU	TCT	1.72	1.71	1.71	1.45	1.68	1.71	1.63	1.67	1.81	1.69	1.72	1.66	1.7	1.7	1.69	1.71	1.72	1.72	1.68	1.72	1.7	1.7	1.72	1.71	1.7	1.7	1.81	1.67	1.72	1.76	1.66	1.88	1.73	1.74	1.72	1.73	1.73	1.96	1.78	1.76	1.82	1.83	1.85	1.84	1.86	1.83	1.81
	UCC	TCC	0.96	0.97	0.96	0.99	0.96	0.93	1.06	1.01	0.92	0.97	0.93	1.17	1.15	1.17	1.14	1.15	1.15	1.13	1.15	0.9	0.9	0.88	0.9	0.89	0.91	0.9	0.87	0.85	0.9	0.86	0.93	0.88	0.91	0.88	0.88	0.87	0.87	0.82	0.9	0.89	0.91	0.89	0.88	0.88	0.89	0.89	0.89
	UCA	TCA	1.27	1.28	1.26	1.56	1.2	1.2	1.14	1.13	1.14	1.16	1.16	0.96	0.98	0.96	0.97	0.96	0.95	0.92	0.96	1.19	1.17	1.19	1.21	1.21	1.19	1.17	1.14	1.21	1.21	1.18	1.17	1.18	1.18	1.1	1.19	1.14	1.14	1.15	1.19	1.21	1.12	1.2	1.19	1.18	1.19	1.19	1.21
	UCG	TCG	0.52	0.53	0.54	0.99	0.54	0.52	0.56	0.6	0.52	0.54	0.53	0.56	0.53	0.54	0.53	0.54	0.53	0.55	0.6	0.57	0.63	0.65	0.57	0.57	0.57	0.63	0.51	0.62	0.57	0.54	0.55	0.48	0.57	0.64	0.58	0.62	0.62	0.43	0.47	0.48	0.46	0.46	0.45	0.45	0.42	0.43	0.45
	AGU	AGT	1.55	1.55	1.57	0.94	1.59	1.65	1.53	1.52	1.73	1.65	1.67	1.42	1.41	1.41	1.41	1.39	1.42	1.47	1.41	1.55	1.42	1.49	1.55	1.55	1.53	1.42	1.53	1.56	1.55	1.62	1.59	1.63	1.5	1.4	1.45	1.51	1.5	1.71	1.6	1.61	1.54	1.58	1.55	1.55	1.56	1.55	1.56
	AGC	AGC	0.79	0.8	0.81	0.7	0.79	0.72	0.88	0.87	0.69	0.74	0.77	0.98	1	0.98	1	1.03	1.01	0.94	1.02	0.77	0.88	0.9	0.78	0.77	0.77	0.88	0.71	0.7	0.78	0.7	0.73	0.67	0.84	0.95	0.87	0.83	0.83	0.67	0.69	0.68	0.78	0.68	0.69	0.69	0.68	0.68	0.67
Pro/P	CCU	CCT	1.21	1.22	1.19	1.35	1.12	1.11	1.07	1.09	1.15	1.14	1.07	1.03	1.03	1.05	1.04	1.01	1.04	1.03	0.98	1.16	1.15	1.1	1.18	1.17	1.23	1.15	1.26	1.23	1.18	1.21	1.2	1.22	1.16	1.13	1.14	1.15	1.15	1.07	1.17	1.18	1.19	1.24	1.23	1.23	1.22	1.24	1.25
	CCC	CCC	0.45	0.43	0.43	1	0.5	0.52	0.52	0.52	0.43	0.47	0.48	0.57	0.56	0.56	0.56	0.58	0.53	0.56	0.6	0.52	0.56	0.51	0.49	0.51	0.47	0.56	0.5	0.5	0.49	0.47	0.48	0.48	0.5	0.52	0.53	0.52	0.52	0.55	0.54	0.54	0.49	0.5	0.53	0.53	0.54	0.53	0.53
	CCA	CCA	1.55	1.56	1.56	0.97	1.61	1.66	1.62	1.64	1.68	1.68	1.64	1.55	1.57	1.55	1.56	1.55	1.55	1.5	1.5	1.63	1.61	1.66	1.65	1.66	1.68	1.61	1.69	1.71	1.65	1.66	1.69	1.65	1.64	1.56	1.64	1.64	1.64	1.65	1.72	1.72	1.7	1.66	1.69	1.71	1.65	1.65	1.68
	CCG	CCG	0.74	0.75	0.75	0.88	0.8	0.79	0.78	0.76	0.75	0.73	0.75	0.84	0.86	0.84	0.87	0.88	0.86	0.87	0.86	0.71	0.77	0.74	0.66	0.68	0.7	0.77	0.69	0.69	0.66	0.7	0.68	0.65	0.7	0.75	0.7	0.73	0.73	0.77	0.73	0.73	0.74	0.77	0.78	0.75	0.76	0.79	0.76
Thr/T	ACU	ACT	1.29	1.26	1.28	1.46	1.18	1.18	1.18	1.19	1.18	1.13	1.18	1.14	1.14	1.15	1.14	1.12	1.14	1.16	1.18	1.3	1.17	1.19	1.28	1.29	1.2	1.17	1.22	1.21	1.28	1.25	1.25	1.3	1.24	1.27	1.28	1.26	1.26	1.2	1.16	1.16	1.19	1.19	1.15	1.16	1.2	1.16	1.16
	ACC	ACC	0.42	0.43	0.42	0.7	0.41	0.37	0.42	0.41	0.39	0.46	0.43	0.47	0.43	0.46	0.43	0.45	0.44	0.46	0.46	0.36	0.45	0.41	0.4	0.37	0.42	0.45	0.4	0.39	0.4	0.39	0.39	0.4	0.42	0.42	0.39	0.37	0.37	0.37	0.39	0.39	0.37	0.38	0.37	0.38	0.38	0.4	0.4
	ACA	ACA	1.87	1.86	1.85	1.19	1.76	1.76	1.71	1.69	1.82	1.82	1.86	1.73	1.71	1.74	1.72	1.7	1.72	1.73	1.72	1.86	1.85	1.81	1.89	1.87	1.88	1.85	1.85	1.85	1.89	1.9	1.82	1.82	1.84	1.84	1.84	1.86	1.86	1.86	1.81	1.81	1.88	1.86	1.85	1.84	1.86	1.86	1.86
	ACG	ACG	0.6	0.61	0.61	0.89	0.65	0.63	0.68	0.69	0.64	0.62	0.6	0.75	0.75	0.75	0.74	0.78	0.76	0.71	0.73	0.6	0.65	0.65	0.6	0.59	0.61	0.65	0.55	0.61	0.6	0.55	0.61	0.58	0.63	0.62	0.63	0.63	0.63	0.63	0.69	0.69	0.62	0.63	0.63	0.65	0.63	0.64	0.64
Ala/A	GCU	GCT	1.12	1.11	1.14	1.06	1.16	1.2	1.2	1.2	1.09	1.07	1.11	1	1	1	1	1.01	1	1.05	1.04	1.13	1.09	1.13	1.15	1.17	1.12	1.09	1.17	1.15	1.15	1.15	1.11	1.13	1.08	1.11	1.09	1.06	1.05	1.05	1.02	1.01	1.08	1.08	1.08	1.06	1.07	1.05	1.06
	GCC	GCC	0.41	0.43	0.41	0.86	0.43	0.41	0.42	0.42	0.45	0.48	0.43	0.53	0.53	0.51	0.53	0.51	0.51	0.51	0.52	0.4	0.41	0.4	0.36	0.37	0.4	0.41	0.43	0.38	0.36	0.4	0.46	0.46	0.45	0.43	0.44	0.45	0.45	0.46	0.48	0.48	0.43	0.43	0.44	0.45	0.43	0.44	0.44
	GCA	GCA	1.6	1.6	1.61	1.2	1.61	1.62	1.61	1.6	1.63	1.63	1.61	1.59	1.59	1.59	1.59	1.59	1.59	1.63	1.6	1.62	1.65	1.67	1.66	1.64	1.63	1.65	1.65	1.64	1.66	1.66	1.63	1.65	1.64	1.67	1.66	1.64	1.64	1.67	1.67	1.66	1.64	1.62	1.62	1.63	1.62	1.62	1.62
	GCG	GCG	0.4	0.4	0.39	0.8	0.39	0.38	0.39	0.4	0.37	0.37	0.39	0.41	0.41	0.41	0.41	0.41	0.41	0.37	0.4	0.38	0.35	0.33	0.34	0.36	0.37	0.35	0.35	0.36	0.34	0.34	0.37	0.35	0.36	0.33	0.34	0.36	0.36	0.33	0.33	0.34	0.36	0.38	0.38	0.37	0.38	0.38	0.38
Tyr/Y	UAU	TAT	1.41	1.41	1.48	0.96	1.71	1.71	1.52	1.61	1.64	1.62	1.84	1.44	1.48	1.4	1.48	1.32	1.36	1.56	1.56	1.6	1.56	1.64	1.72	1.64	1.68	1.56	1.68	1.72	1.72	1.84	1.72	1.68	1.71	1.74	1.71	1.75	1.75	1.48	1.44	1.48	1.44	1.65	1.65	1.65	1.65	1.65	1.61
	UAC	TAC	0.91	0.84	0.84	1.16	0.6	0.64	0.65	0.61	0.72	0.79	0.6	0.76	0.68	0.76	0.68	0.76	0.72	0.68	0.64	0.68	0.72	0.68	0.52	0.6	0.56	0.72	0.56	0.52	0.52	0.48	0.56	0.56	0.55	0.59	0.7	0.55	0.55	0.8	0.85	0.85	0.89	0.8	0.8	0.8	0.8	0.8	0.85
TER/终止	UAA	TAA	0.68	0.76	0.68	0.88	0.69	0.64	0.83	0.78	0.64	0.59	0.56	0.8	0.84	0.84	0.84	0.92	0.92	0.76	0.8	0.72	0.72	0.68	0.76	0.76	0.76	0.72	0.76	0.76	0.76	0.68	0.72	0.76	0.74	0.67	0.58	0.7	0.7	0.72	0.72	0.68	0.68	0.55	0.55	0.55	0.55	0.55	0.55
	UAG	TAG	1.55	1.56	1.54	1.2	1.44	1.47	1.41	1.41	1.56	1.56	1.56	1.46	1.49	1.47	1.48	1.48	1.47	1.47	1.44	1.61	1.52	1.54	1.56	1.56	1.59	1.52	1.52	1.57	1.56	1.54	1.55	1.54	1.57	1.51	1.56	1.59	1.59	1.48	1.55	1.54	1.55	1.5	1.5	1.51	1.52	1.51	1.5
	UGA	TGA	0.45	0.44	0.46	0.8	0.56	0.53	0.59	0.59	0.44	0.44	0.44	0.54	0.51	0.53	0.52	0.52	0.53	0.53	0.56	0.39	0.48	0.46	0.44	0.44	0.41	0.48	0.48	0.43	0.44	0.46	0.45	0.46	0.43	0.49	0.44	0.41	0.41	0.52	0.45	0.46	0.45	0.5	0.5	0.49	0.48	0.49	0.5
His/H	CAU	CAT	1.51	1.5	1.51	1.19	1.56	1.56	1.54	1.54	1.57	1.55	1.56	1.46	1.45	1.45	1.46	1.45	1.46	1.46	1.47	1.56	1.6	1.6	1.59	1.58	1.59	1.6	1.58	1.59	1.59	1.6	1.6	1.57	1.57	1.59	1.56	1.58	1.58	1.57	1.55	1.55	1.54	1.54	1.54	1.54	1.56	1.54	1.55
	CAC	CAC	0.49	0.5	0.49	0.81	0.44	0.44	0.46	0.46	0.43	0.45	0.44	0.54	0.55	0.55	0.54	0.55	0.54	0.54	0.53	0.44	0.4	0.4	0.41	0.42	0.41	0.4	0.42	0.41	0.41	0.4	0.4	0.43	0.43	0.41	0.44	0.42	0.42	0.43	0.45	0.45	0.46	0.46	0.46	0.46	0.44	0.46	0.45
Gln/Q	CAA	CAA	1.58	1.58	1.59	1.23	1.53	1.54	1.54	1.53	1.56	1.54	1.54	1.47	1.47	1.47	1.46	1.47	1.47	1.49	1.46	1.59	1.55	1.55	1.57	1.58	1.52	1.55	1.57	1.55	1.57	1.58	1.54	1.56	1.59	1.58	1.57	1.55	1.55	1.5	1.54	1.53	1.56	1.55	1.55	1.55	1.55	1.55	1.54
	CAG	CAG	0.42	0.42	0.41	0.77	0.47	0.46	0.46	0.47	0.44	0.46	0.46	0.53	0.53	0.53	0.54	0.53	0.53	0.51	0.54	0.41	0.45	0.45	0.43	0.42	0.48	0.45	0.43	0.45	0.43	0.42	0.46	0.44	0.41	0.42	0.43	0.45	0.45	0.5	0.46	0.47	0.44	0.45	0.45	0.45	0.45	0.45	0.46
Asn/N	AAU	AAT	1.51	1.51	1.51	1.2	1.52	1.55	1.5	1.51	1.56	1.56	1.58	1.47	1.47	1.47	1.46	1.42	1.46	1.47	1.47	1.53	1.53	1.53	1.55	1.55	1.55	1.53	1.59	1.56	1.55	1.59	1.56	1.59	1.53	1.52	1.54	1.52	1.52	1.58	1.52	1.52	1.53	1.59	1.59	1.59	1.58	1.58	1.58
	AAC	AAC	0.49	0.49	0.49	0.8	0.48	0.45	0.5	0.49	0.44	0.44	0.42	0.53	0.53	0.53	0.54	0.58	0.54	0.53	0.53	0.47	0.47	0.47	0.45	0.45	0.45	0.47	0.41	0.44	0.45	0.41	0.44	0.41	0.47	0.48	0.46	0.48	0.48	0.42	0.48	0.48	0.47	0.41	0.41	0.41	0.42	0.42	0.42
Lys/K	AAA	AAA	1.6	1.6	1.6	1.33	1.62	1.6	1.57	1.58	1.62	1.61	1.6	1.43	1.43	1.43	1.43	1.43	1.41	1.43	1.42	1.61	1.66	1.67	1.64	1.64	1.6	1.66	1.63	1.64	1.64	1.59	1.61	1.55	1.62	1.59	1.63	1.62	1.62	1.58	1.6	1.59	1.58	1.55	1.55	1.4	1.55	1.55	1.55
	AAG	AAG	0.4	0.4	0.4	0.67	0.38	0.4	0.43	0.42	0.38	0.39	0.4	0.57	0.57	0.57	0.57	0.57	0.59	0.57	0.58	0.39	0.34	0.33	0.36	0.36	0.4	0.34	0.37	0.36	0.36	0.41	0.39	0.45	0.38	0.41	0.37	0.38	0.38	0.42	0.4	0.41	0.42	0.45	0.45	0.6	0.45	0.45	0.45
Asp/D	GAU	GAT	1.53	1.53	1.53	1.22	1.55	1.55	1.48	1.49	1.55	1.56	1.54	1.45	1.46	1.46	1.46	1.46	1.47	1.45	1.45	1.52	1.53	1.55	1.54	1.52	1.53	1.53	1.57	1.51	1.54	1.56	1.55	1.56	1.49	1.52	1.52	1.47	1.47	1.55	1.56	1.56	1.56	1.55	1.54	1.57	1.57	1.55	1.55
	GAC	GAC	0.47	0.47	0.47	0.78	0.45	0.45	0.52	0.51	0.45	0.44	0.46	0.55	0.54	0.54	0.54	0.54	0.53	0.55	0.55	0.48	0.47	0.45	0.46	0.48	0.47	0.47	0.43	0.49	0.46	0.44	0.45	0.44	0.51	0.48	0.48	0.53	0.53	0.45	0.44	0.44	0.44	0.45	0.46	0.43	0.43	0.45	0.45
Glu/E	GAA	GAA	1.56	1.55	1.56	1.13	1.56	1.54	1.5	1.46	1.56	1.46	1.51	1.35	1.3	1.32	1.31	1.31	1.32	1.32	1.37	1.5	1.54	1.52	1.55	1.54	1.47	1.54	1.53	1.5	1.55	1.54	1.54	1.48	1.48	1.54	1.53	1.47	1.47	1.57	1.54	1.54	1.54	1.57	1.57	1.57	1.57	1.58	1.59
	GAG	GAG	0.44	0.45	0.44	0.87	0.44	0.46	0.5	0.54	0.44	0.54	0.49	0.65	0.7	0.68	0.69	0.69	0.68	0.68	0.63	0.5	0.46	0.48	0.45	0.46	0.53	0.46	0.47	0.5	0.45	0.46	0.46	0.52	0.52	0.46	0.47	0.53	0.53	0.43	0.46	0.46	0.46	0.43	0.43	0.43	0.43	0.42	0.41
Cys/C	UGU	TGT	1	1	1	1	1	1	1	1	1	1	1	1	1	1	1	1	1	1	1	1	1	1	1	1	1	1	1	1	1	1	1	1	1	1	1	1	1	1	1	1	1	1	1	1	1	1	1
	UGC	TGC	1.35	1.36	1.38	0.45	1.42	1.45	1.39	1.39	1.51	1.56	1.53	1.3	1.3	1.31	1.3	1.27	1.29	1.35	1.35	1.35	1.37	1.39	1.34	1.31	1.34	1.37	1.39	1.35	1.34	1.4	1.4	1.37	1.32	1.39	1.34	1.31	1.31	1.48	1.39	1.4	1.42	1.52	1.47	1.51	1.54	1.51	1.5
Trp/W	UGG	TGG	0.36	0.36	0.34	0.36	0.34	0.34	0.37	0.37	0.39	0.38	0.39	0.64	0.62	0.64	0.62	0.68	0.66	0.61	0.63	0.41	0.39	0.36	0.41	0.42	0.41	0.39	0.41	0.44	0.41	0.4	0.37	0.44	0.42	0.42	0.47	0.4	0.4	0.39	0.49	0.5	0.44	0.43	0.45	0.45	0.44	0.46	0.45
Arg/R	CGU	CGT	1.33	1.34	1.34	1	1.4	1.4	1.28	1.32	1.51	1.45	1.44	1.31	1.25	1.31	1.25	1.24	1.26	1.3	1.25	1.39	1.4	1.43	1.41	1.43	1.37	1.4	1.37	1.39	1.41	1.38	1.34	1.31	1.38	1.39	1.36	1.38	1.38	1.5	1.46	1.46	1.43	1.28	1.32	1.28	1.3	1.29	1.3
	CGC	CGC	0.44	0.43	0.43	0.96	0.4	0.43	0.45	0.44	0.31	0.42	0.38	0.45	0.49	0.44	0.49	0.5	0.49	0.47	0.49	0.41	0.42	0.39	0.4	0.41	0.41	0.42	0.38	0.39	0.4	0.38	0.4	0.4	0.46	0.49	0.46	0.44	0.44	0.39	0.44	0.43	0.39	0.43	0.44	0.43	0.42	0.42	0.42
	CGA	CGA	1.23	1.22	1.24	0.66	1.25	1.27	1.22	1.2	1.28	1.27	1.28	1.12	1.1	1.11	1.11	1.07	1.08	1.11	1.08	1.28	1.24	1.24	1.23	1.26	1.28	1.24	1.32	1.26	1.23	1.34	1.31	1.26	1.22	1.3	1.29	1.28	1.28	1.27	1.25	1.26	1.27	1.23	1.24	1.23	1.24	1.26	1.24
	CGG	CGG	0.3	0.29	0.29	0.34	0.36	0.36	0.39	0.4	0.34	0.38	0.38	0.53	0.54	0.53	0.55	0.57	0.57	0.56	0.54	0.35	0.36	0.33	0.37	0.36	0.36	0.36	0.35	0.38	0.37	0.31	0.38	0.32	0.39	0.34	0.33	0.35	0.35	0.37	0.41	0.4	0.42	0.39	0.4	0.42	0.4	0.4	0.4
	AGA	AGA	1.94	1.93	1.93	1.92	1.78	1.79	1.78	1.75	1.69	1.61	1.69	1.57	1.62	1.56	1.61	1.58	1.59	1.6	1.57	1.79	1.81	1.81	1.86	1.84	1.91	1.81	1.78	1.84	1.86	1.77	1.75	1.8	1.76	1.7	1.75	1.84	1.84	1.77	1.6	1.61	1.71	1.8	1.78	1.8	1.78	1.81	1.81
	AGG	AGG	0.57	0.58	0.58	1.3	0.67	0.59	0.73	0.73	0.59	0.58	0.57	0.73	0.72	0.73	0.72	0.73	0.72	0.68	0.71	0.65	0.6	0.62	0.58	0.58	0.56	0.6	0.68	0.6	0.58	0.68	0.73	0.68	0.67	0.61	0.62	0.63	0.62	0.46	0.62	0.61	0.6	0.53	0.55	0.54	0.52	0.51	0.51
Gly/G	GGU	GGT	1.42	1.41	1.39	0.98	1.29	1.31	1.28	1.3	1.4	1.35	1.35	1.2	1.2	1.19	1.21	1.19	1.19	1.22	1.18	1.36	1.41	1.4	1.4	1.39	1.4	1.41	1.43	1.42	1.4	1.46	1.45	1.43	1.37	1.4	1.36	1.36	1.36	1.44	1.33	1.33	1.36	1.4	1.38	1.4	1.38	1.38	1.38
	GGC	GGC	0.34	0.35	0.35	0.54	0.44	0.44	0.43	0.44	0.39	0.42	0.43	0.54	0.52	0.54	0.52	0.54	0.54	0.53	0.54	0.39	0.34	0.36	0.34	0.35	0.35	0.34	0.33	0.36	0.34	0.33	0.33	0.35	0.4	0.42	0.4	0.4	0.4	0.43	0.49	0.49	0.45	0.48	0.49	0.48	0.47	0.48	0.48
	GGA	GGA	1.63	1.62	1.62	1.26	1.62	1.61	1.63	1.62	1.61	1.57	1.58	1.43	1.44	1.44	1.44	1.43	1.44	1.44	1.43	1.61	1.54	1.61	1.64	1.66	1.63	1.54	1.66	1.62	1.64	1.64	1.61	1.65	1.59	1.56	1.57	1.56	1.56	1.55	1.56	1.56	1.55	1.49	1.49	1.48	1.5	1.49	1.5
	GGG	GGG	0.61	0.62	0.64	1.22	0.66	0.64	0.66	0.64	0.61	0.66	0.64	0.83	0.83	0.83	0.83	0.84	0.84	0.81	0.85	0.63	0.7	0.63	0.61	0.6	0.62	0.7	0.58	0.59	0.61	0.57	0.62	0.58	0.63	0.63	0.66	0.68	0.68	0.59	0.62	0.62	0.63	0.64	0.64	0.64	0.65	0.65	0.64
[truncated: 31 more columns]
