# Supplementary material for: Does IR-loss promote plastome structural variation and sequence evolution?
Source: Front Plant Sci. 2022 Sep 29;13:888049. doi: 10.3389/fpls.2022.888049 (PMC9560873; doi:10.3389/fpls.2022.888049)
Supplement: Supplementary Table 1 — Sampling information and plastome characteristics. [file DataSheet_2.zip › supplementary tables/Table S3.xlsx]

## Sheet: genes
Clade	Genes	ω0	ω1	P-value		Change
Arecaceae	atp	0.05873	0.0001	0.418757	not significant	intensification
	ndh	0.24379	0.23654	0.948278	not significant	intensification
	pet	0.09811	0.0001	0.316419	not significant	intensification
	psa	0.0697	0.0001	0.360538	not significant	intensification
	psb	0.15915	0.0001	0.0369008	significant	intensification
	rpl	0.28683	0.0001	0.988945	not significant	intensification
	rpo	0.39496	0.24466	0.416163	not significant	intensification
	rps	0.34376	1.93747	0.227122	not significant	positive
	others_HK	0.63211	0.82037	0.605334	not significant	relaxation
	others_PS	0.30942	0.42826	0.713844	not significant	intensification
	rrn	0.60729	0.24292	0.501978	not significant	intensification
Cactaceae	atp	0.08018	0.59861	0	significant	relaxation
	ndh	0.13007	0.62199	0.000546715	significant	relaxation
	pet	0.03361	0.18541	0.00253964	significant	relaxation
	psa	0.03978	0.16881	0.00157384	significant	relaxation
	psb	0.0228	0.13756	2.6784e-05	significant	relaxation
	rpl	0.46086	1.04332	0.00271187	significant	positive
	rpo	0.11764	0.60787	0	significant	relaxation
	rps	0.084	1.10995	0	significant	positive
	others_HK	0.36393	1.20547	0	significant	positive
	others_PS	0.21526	0.20942	0.917575	not significant	intensification
	rrn	0.80841	0.78158	0.782164	not significant	intensification
Geraniaceae	atp	0.09474	0.178	0.00869173	significant	relaxation
	ndh	0.18741	0.20332	0.59673	not significant	relaxation
	pet	0.05112	0.15295	0.00228594	significant	relaxation
	psa	0.03469	0.05757	0.100135	not significant	relaxation
	psb	0.03883	0.05579	0.0934591	not significant	relaxation
	rpl	0.14916	0.38742	0.000175038	significant	relaxation
	rpo	0.3019	0.42628	0.000109073	significant	relaxation
	rps	0.21976	0.53863	7.39e-07	significant	relaxation
	others_HK	0.45702	0.55406	0.221142	not significant	relaxation
	others_PS	0.19653	0.24868	0.273753	not significant	relaxation
	rrn	0.80428	0.83789	0.101866	not significant	relaxation
Leguminosae	atp	0.07775	0.14181	6.913e-06	significant	relaxation
	ndh	0.11917	0.13519	0.252146	not significant	relaxation
	pet	0.05687	0.09363	0.0221805	significant	relaxation
	psa	0.04324	0.06116	0.0781182	not significant	relaxation
	psb	0.04926	0.05869	0.299961	not significant	relaxation
	rpl	0.14722	0.26243	0.000668591	significant	relaxation
	rpo	0.161	0.193	0.0215675	significant	relaxation
	rps	0.12789	0.28526	0	significant	relaxation
	others_HK	0.28901	0.53828	0	significant	relaxation
	others_PS	0.21048	0.18095	0.171958	not significant	intensification
	rrn	0.93504	0.96748	0.810375	not significant	relaxation
Camoensia	atp	0.08926	0.17042	0.0488635	significant	relaxation
	ndh	0.18949	0.16632	0.462967	not significant	intensification
	pet	0.0614	0.12067	0.0926801	not significant	relaxation
	psa	0.0281	0.14042	2.1515e-05	significant	relaxation
	psb	0.03133	0.15405	2.322e-05	significant	relaxation
	rpl	0.15905	0.33445	0.0392501	significant	relaxation
	rpo	0.20665	0.17523	0.362998	not significant	intensification
	rps	0.15448	0.47975	5.33e-07	significant	relaxation
	others_HK	0.50885	0.83213	1.0503e-05	significant	relaxation
	others_PS	0.20292	0.64401	3.213e-06	significant	relaxation
	rrn	0.51652	0.6793	0.618766	not significant	relaxation
PutranjivoidS clade	atp	0.2445	0.2965	0.0001	significant	relaxation
	ndh	0.1928	0.2964	0.0015	significant	relaxation
	pet	0.0503	0.1234	0.0666	not significant	relaxation
	psa	0.0638	0.1075	0.1059	not significant	relaxation
	psb	0.0643	0.255	0.1774	not significant	relaxation
	rpl	0.1572	0.4844	0.0041	significant	relaxation
	rpo	0.1984	0.8143	0	significant	relaxation
	rps	0.2453	0.7893	0	significant	relaxation
	others_HK	0.5489	0.6857	0.3364	not significant	relaxation
	others_PS	0.2169	0.2936	0.1182	not significant	relaxation
	rrn	0.0001	0.7706	0.1356	not significant	relaxation
Passiflora	atp	0.08521	0.24624	0	significant	relaxation
	ndh	0.16794	0.21582	0.037733	significant	relaxation
	pet	0.08631	0.06926	0.468629	not significant	intensification
	psa	0.05275	0.0545	0.89999	not significant	relaxation
	psb	0.04699	0.04622	0.942547	not significant	intensification
	rpl	0.15621	0.70875	0	significant	relaxation
	rpo	0.19373	0.53412	0	significant	relaxation
	rps	0.19184	0.49716	0	significant	relaxation
	others_HK	0.3551	0.67999	0.000225937	significant	relaxation
	others_PS	0.21324	0.18553	0.474244	not significant	intensification
	rrn	0.71687	0.75995	0.717846	not significant	relaxation
Cupressophyta clade	atp	0.09128	0.14687	0.000491417	significant	relaxation
	chl	0.19896	0.10769	3.49e-07	significant	intensification
	ndh	0.246	0.2172	0.0391045	significant	intensification
	pet	0.06409	0.10955	0.0121757	significant	relaxation
	psa	0.06794	0.08025	0.333541	not significant	relaxation
	psb	0.06239	0.07339	0.295135	not significant	relaxation
	rpl	0.25229	0.30243	0.0909968	not significant	relaxation
	rpo	0.19967	0.36186	0	significant	relaxation
	rps	0.14985	0.38495	0	significant	relaxation
	others_HK	0.33338	0.52477	1.6e-08	significant	relaxation
	others_PS	0.21202	0.18334	0.266954	not significant	intensification
	rrn	0.71395	0.73747	0.704141	not significant	relaxation
Pinaceae	atp	0.09736	0.27857	0	significant	relaxation
	chl	0.21398	0.16674	0.0965688	not significant	intensification
	ndh	-	-	-	-	-
	pet	0.07323	0.17283	0.000136624	significant	relaxation
	psa	0.06659	0.21359	0	significant	relaxation
	psb	0.06775	0.25528	0	significant	relaxation
	rpl	0.1694	0.31411	0.0842971	not significant	relaxation
	rpo	0.23679	0.30483	0.00195488	significant	relaxation
	rps	0.18742	0.23512	8.2891e-05	significant	relaxation
	others_HK	0.38986	0.79354	0	significant	relaxation
	others_PS	0.21644	0.37972	4.84e-07	significant	relaxation
	rrn	0.65753	0.70019	0.347494	not significant	relaxation
