# Supplementary material for: Does IR-loss promote plastome structural variation and sequence evolution?
Source: Front Plant Sci. 2022 Sep 29;13:888049. doi: 10.3389/fpls.2022.888049 (PMC9560873; doi:10.3389/fpls.2022.888049)
Supplement: Supplementary Table 1 — Sampling information and plastome characteristics. [file DataSheet_2.zip › supplementary tables/Table S2.xlsx]

## Sheet: raw data
	Clade	Species	Distance	terminal branch ω	Indels				SNVs				Repeat Length/Numbers						Unit size							repeat types												ds whole			ds SC Genes
					rrn	protein	intergene	all	rrn	protein	intergene	all	30-60	61-100	101-500	501-1000	>1000	Sum	1	2	3	4	5	6	SUM	A/T	C/G	AG/CT	AT/AT	ATC/ATG	AAG/CTT	AAT/ATT	AAAT/ATTT	AAAGT/ACTTT	AATTAC/AATTGT	AATACT/AGTATT	AAAAAG/CTTTTT	value	average	folds	atp	average	folds	chl	average	folds	ndh	average	folds
Angiosperms	Arecaceae	Arenga pinnata	-	-	-	-	-	-	-	-	-	-	7	2	0	0	0	9	48	16	1	0	0	1	66	47	1	0	16	0	0	0	0	0	0	1	0	0.00356	0.00388	0.938144	0.00412024	0.00457702	0.300437	-	-	-	0.00507777	0.00573956	0.884798
		Caryota mitis	0	0.4398	0	0.00025	0.00373	0.00175	0.00088	0.00489	0.00871	0.00653	4	2	0	0	0	6	42	10	1	0	0	1	54	40	2	1	9	0	0	1	0	0	0	1	0	0.00494			0.00618935			-	-	-	0.00721782
		Chuniophoenix nana	0	0.418	0	0.00049	0.00484	0.00237	0.00111	0.009	0.01665	0.01231	6	0	0	0	0	6	40	6	0	0	0	0	46	38	2	0	6	0	0	0	0	0	0	0	0	0.00314			0.00342147			-	-	-	0.00492308
		Tahina spectabilis	1	0.3742	0	0.00041	0.00549	0.00259	0.00176	0.00931	0.0163	0.01232	9	0	1	0	0	10	37	7	0	0	0	0	44	36	1	0	7	0	0	0	0	0	0	0	0	0.00364			0.00137511			-	-	-	0.00507835
	Cactaceae	Talinum paniculatum	-	-	-	-	-	-	-	-	-	-	5	0	0	0	0	5	68	2	0	0	0	0	70	67	1	0	2	0	0	0	0	0	0	0	0	0.00124	0.001775	3.18028	0.0173824	0.0252993	0.236437	-	-	-	0.0123494	0.0139268	5.97867
		Portulaca oleracea	0	0.1356	0.0004	0.00045	0.00792	0.0034	0.00597	0.02268	0.0434	0.03088	4	0	0	0	0	4	80	4	0	0	0	0	84	80	0	0	4	0	0	0	0	0	0	0	0	0.00231			0.0332163			-	-	-	0.0155043
		Carnegiea gigantea	6	0.6952	0.00329	0.00283	0.00739	0.00456	0.02587	0.05363	0.04235	0.04919	29	8	0	0	0	37	29	4	0	0	0	0	33	29	0	0	4	0	0	0	0	0	0	0	0	0.00457	0.005645		0.00388467	0.0059817		-	-	-	0.0712984	0.083264
		Lophocereus schottii	6	0.5754	0.00329	0.00295	0.00741	0.00464	0.02544	0.0591	0.04459	0.05345	18	7	1	0	0	26	41	5	0	0	0	1	47	41	0	0	5	0	0	0	0	0	0	0	1	0.00672			0.00807873			-	-	-	0.0952295
	Geraniaceae	Eucalyptus dumosa	-	-	-	-	-	-	-	-	-	-	5	1	0	0	0	6	78	0	0	0	0	0	78	77	1	0	0	0	0	0	0	0	0	0	0	-					0.820866
		Francoa sonchifolia	0	0.1708	0.00022	0.00055	0.01598	0.00629	0.00618	0.05911	0.11754	0.08081	4	1	0	0	0	5	64	3	0	0	0	0	67	63	1	0	3	0	0	0	0	0	0	0	0	0.02139	0.02986	1.13668	0.0231726	0.029169		-	-	-	0.0240664	0.0351312	1.06733
		Melianthus villosus	0	0.1768	0.00022	0.00053	0.01627	0.00645	0.0064	0.06176	0.12245	0.08413	6	0	0	0	0	6	67	2	0	0	0	0	69	66	1	0	2	0	0	0	0	0	0	0	0	0.03833			0.0351655			-	-	-	0.046196
		Erodium carvifolium	3	0.4868	0.00285	0.00153	0.0185	0.00774	0.03421	0.11623	0.16897	0.13554	7	4	3	0	0	14	29	2	0	0	0	0	31	27	2	0	2	0	0	0	0	0	0	0	0	0.01605	0.0339412		0.0269876	0.0239439		-	-	-	0.0430721	0.0374968
		Erodium foetidum subsp	3	0.2774	0.0022	0.00149	0.01849	0.00775	0.03359	0.11483	0.16791	0.13427	8	3	1	0	0	12	42	3	0	0	0	0	45	39	3	0	3	0	0	0	0	0	0	0	0	0.02267			0.0270971			-	-	-	0.0305602
		Erodium manescavi	3	0.1388	0.00351	0.00147	0.01864	0.00774	0.03683	0.11592	0.1702	0.13578	4	3	0	0	0	7	44	1	0	0	0	0	45	42	2	0	1	0	0	0	0	0	0	0	0	0.02715			0.0325053			-	-	-	0.0638603
		Erodium rupestre	3	0.2786	0.0022	0.00149	0.01822	0.00763	0.03403	0.11486	0.16912	0.3148	15	4	0	0	0	19	45	4	0	0	0	0	49	43	2	0	4	0	0	0	0	0	0	0	0	0.01977			0.0171548			-	-	-	0.0364054
		Erodium trifolium	3	0.256	0.00242	0.00153	0.0183	0.00769	0.03626	0.1171	0.16916	0.13586	10	5	3	0	1	19	39	1	0	0	0	0	40	35	4	0	1	0	0	0	0	0	0	0	0	0.01227			0.0102284			-	-	-	0.0101442
		Erodium reichardii	3	0.1602	0.0022	0.0014	0.01816	0.00754	0.03557	0.11565	0.16659	0.13446	4	5	1	0	0	10	40	1	0	0	0	0	41	36	4	0	1	0	0	0	0	0	0	0	0	0.04549			0.010313			-	-	-	0.0568741
		Erodium crassifolium	4	0.2546	0.00324	0.00149	0.01882	0.00775	0.02658	0.11642	0.1716	0.13668	13	3	2	0	0	18	65	2	0	0	0	0	67	64	1	0	2	0	0	0	0	0	0	0	0	0.05133			0.0240459			-	-	-	0.0241032
		Erodium texanum	12	0.4265	0.00325	0.00173	0.01886	0.00801	0.03317	0.12108	0.18354	0.14331	29	7	10	0	1	47	65	5	0	0	0	0	70	59	6	1	4	0	0	0	0	0	0	0	0	0.0768			0.0432188			-	-	-	0.0349547
	Leguminosae	Indigofera linifolia	-	-	-	-	-	-	-	-	-	-	2	0	1	0	0	3	82	8	2	0	0	0	92	78	4	0	8	0	0	2	0	0	0	0	0	-
		Anthyllis barba-jovis	0	0.1186	0.00088	0.00093	0.01539	0.00613	0.00616	0.0661	0.10285	0.07932	7	0	1	0	0	8	91	10	1	0	0	0	102	81	4	0	10	0	0	1	0	0	0	0	0	0.03225	0.02446	2.54088	0.0319394	0.0261377	2.24644	-	-	-	0.0435198	0.0332654	1.41639
		Coronilla valentina subsp. glauca	0	0.1599	0.00088	0.00089	0.01416	0.00562	0.00639	0.06526	0.09617	0.07631	7	1	1	0	0	9	64	20	1	0	0	0	85	64	0	0	20	0	0	1	0	0	0	0	0	0.02989			0.0353459			-	-	-	0.0357056
		Hebestigma cubense var. cubense	1	0.2794	0.00066	0.00074	0.01403	0.00549	0.00441	0.04547	0.07712	0.05675	8	0	1	0	0	9	76	13	0	0	0	0	89	72	4	0	13	0	0	0	0	0	0	0	0	0.01695			0.0167814			-	-	-	0.0278698
		Robinia pseudoacacia	1	0.1716	0.00066	0.00075	0.01357	0.00533	0.00397	0.0459	0.07935	0.05793	6	0	1	0	0	7	68	12	1	0	0	0	81	66	2	0	12	0	0	1	0	0	0	0	0	0.01875			0.0204842			-	-	-	0.0259664
		Afgekia filipes	0	0.3282	0.00088	0.00116	0.01304	0.00545	0.01764	0.051406	0.07846	0.06119	18	3	2	0	0	23	40	6	1	0	0	0	47	40	0	0	6	0	0	1	0	0	0	0	0	0.03698	0.06215		0.0293179	0.0587168		-	-	-	0.0210047	0.0471166
		Astragalus bhotanensis	0	0.2253	0.0022	0.00133	0.01494	0.00622	0.02355	0.06523	0.10175	0.07811	13	1	0	0	0	14	46	6	0	0	0	0	52	46	0	0	6	0	0	0	0	0	0	0	0	0.0572			0.0621193			-	-	-	0.0555188
		Cicer arietinum	1	0.2582	0.00176	0.00117	0.01486	0.00647	0.02445	0.0797	0.10686	0.0895	18	1	2	0	0	21	68	13	1	0	0	0	82	68	0	0	13	0	0	1	0	0	0	0	0	0.08356			0.0737272			-	-	-	0.065706
		Glycyrrhiza uralensis	0	0.198	0.0011	0.0011	0.01392	0.00567	0.01719	0.05391	0.08495	0.06503	14	2	1	0	0	17	40	11	0	0	0	0	51	39	1	0	11	0	0	0	0	0	0	0	0	0.04475			0.0457359			-	-	-	0.0395268
		Hedysarum semenovii	2	0.3058	0.00176	0.00164	0.01407	0.00604	0.03173	0.06951	0.09884	0.07981	27	8	2	0	0	37	60	5	1	0	0	0	66	60	0	0	5	0	0	1	0	0	0	0	0	0.07318			0.0856319			-	-	-	0.0593148
		Medicago truncatula	1	0.3056	0.00176	0.00225	0.01501	0.00676	0.02446	0.07759	0.10613	0.08766	21	4	1	0	0	26	78	5	0	0	0	0	83	78	0	0	5	0	0	0	0	0	0	0	0	0.06711			0.0508085			-	-	-	0.0441744
		Trifolium strictum	6	0.3009	0.00286	0.00175	0.01546	0.00667	0.02597	0.0777	0.11053	0.08952	19	2	1	0	0	22	60	14	1	0	0	0	75	58	2	0	14	0	0	1	0	0	0	0	0	0.05684			0.0732053			-	-	-	0.0369091
		Vicia faba	3	0.314	0.00176	0.00189	0.01533	0.00672	0.03371	0.08273	0.11853	0.09549	22	6	0	0	0	28	58	11	1	0	0	0	71	57	1	0	11	0	0	1	0	0	0	0	0	0.07758			0.0491881			-	-	-	0.0547785
		Bowdichia virgilioides	-	-	-	-	-	-	-	-	-	-	11	0	4	0	0	15	82	9	3	0	0	0	94	75	7	0	9	1	2	0	0	0	0	0	0	-			0.0265171	0.0547251	0.593302	-	-	-	0.0295836	0.0524671	0.618835
		Genista tinctoria	2	0.191254	0	0.00108	0.01399	0.00592	0.00375193	0.0481385	0.239966	0.119028	11	1	1	0	0	13	80	3	0	0	0	0	83	79	1	0	3	0	0	0	0	0	0	0	0	0.12609	0.10453	0.714293	0.0873413			-	-	-	0.0809282
		Maackia hupehensis	2	0.169397	0	0.00078	0.01376	0.00569	0.00220702	0.0321951	0.213285	0.0999348	14	0	1	0	0	15	61	13	0	0	0	0	74	55	6	0	13	0	0	0	0	0	0	0	0	0.08297			0.050317			-	-	-	0.0468896
		Camoensia scandens	3	0.2839	0.00044	0.00154	0.01428	0.00632	0.00572813	0.0441786	0.215571	0.107502	8	1	1	0	0	10	43	8	0	0	0	0	51	40	3	0	8	0	0	0	0	0	0	0	0	0.0747	0.074665		0.032471	0.0324685		-	-	-	0.032471	0.0324685
		Camoensia sp.	3	0.2839	0.00044	0.00152	0.01429	0.00631	0.00572813	0.0445656	0.214955	0.107539	7	2	1	0	0	10	44	8	0	0	0	0	52	41	3	0	8	0	0	0	0	0	0	0	0	0.07463			0.032466			-	-	-	0.032466
	Putranjivoids clade	Phyllanthus amarus	-	-	-	-	-	-	-	-	-	-	3	1	0	0	0	4	51	4	0	0	0	0	55	51	0	0	4	0	0	0	0	0	0	0	0	-
		Balanops balansae	0	0.3733	0.00088	0.00064	0.0153	0.00652	0.00463	0.06272	0.11213	0.08259	6	2	0	0	0	8	83	3	0	0	0	0	86	83	0	0	3	0	0	0	0	0	0	0	0	0.00125	0.00209	6.94258	0.000410319	0.0011375	11.1768	-	-	-	0.0010468	0.00362397	2.91601
		Balanops pedicellata	0	0.3062	0.00088	0.00066	0.01521	0.0065	0.00485	0.06316	0.11172	0.08272	4	0	0	0	0	4	95	4	0	0	0	0	99	95	0	0	4	0	0	0	0	0	0	0	0	0.00293			0.00186468			-	-	-	0.00620115
		Lophopyxis maingayi	3	0.2965	0.00188	0.00138	0.01545	0.00677	0.02558	0.08041	0.11647	0.09436	13	3	2	0	0	18	26	1	0	0	0	0	27	24	2	0	1	0	0	0	0	0	0	0	0	0.06983	0.01451		0.0655611	0.0127136		-	-	-	0.0427616	0.0105676
		Drypetes longifolia	7	0.483	0.00219	0.00146	0.01544	0.00734	0.03642	0.08877	0.12199	0.10251	14	0	3	0	1	18	36	13	1	0	0	0	50	33	3	0	13	0	1	0	0	0	0	0	0	0.00558			0.00554944			-	-	-	0.00461497
		Drypetes hainanensis	7	0.3192	0.00219	0.00149	0.01532	0.00719	0.03686	0.09004	0.12456	0.1043	18	3	3	0	1	25	33	17	3	0	0	0	53	31	2	0	16	0	1	2	0	0	0	0	0	0.00934			0.00508552			-	-	-	0.00973271
		Drypetes indica	7	0.5635	0.00219	0.00153	0.01577	0.00737	0.03709	0.08991	0.12668	0.10504	20	10	6	0	1	37	37	8	3	0	1	0	49	34	3	0	8	0	2	1	0	1	0	0	0	0.01438			0.0102946			-	-	-	0.00966776
		Drypetes lateriflora	7	0.3554	0.00219	0.00144	0.01581	0.00736	0.03818	0.08961	0.12592	0.10468	19	4	2	0	1	26	40	12	6	0	0	0	58	39	1	0	12	0	4	2	0	0	0	0	0	0.0098			0.00903503			-	-	-	0.010146
		Drypetes similis	7	0.3187	0.00219	0.00141	0.01605	0.00722	0.03555	0.08824	0.13154	0.10582	11	3	3	0	1	18	35	14	3	1	1	1	55	32	3	0	14	0	1	2	1	1	1	0	0	0.00466			0.00229602			-	-	-	0.00473183
		Drypetes diopa	7	0.3861	0.00241	0.00148	0.01574	0.00733	0.03752	0.08856	0.12737	0.10455	18	3	1	0	1	23	35	11	1	0	0	0	47	31	4	0	11	0	1	0	0	0	0	0	0	0.00151			0.00197031			-	-	-	0.00167619
		Drypetes chevalieri	7	0.2429	0.00241	0.00148	0.01586	0.00741	0.03731	0.08845	0.12532	0.1037	19	3	2	0	1	25	38	10	1	0	0	0	49	35	3	0	10	0	1	0	0	0	0	0	0	0.00098			0.00191647			-	-	-	0.00120946
	Passiflora	Hydnocarpus hainanensis	0	0.3778	0.00088	0.00044	0.01416	0.00633	0.00816	0.06283	0.10941	0.08328	7	0	0	0	0	7	82	1	1	0	0	0	84	82	0	0	1	0	0	1	0	0	0	0	0	0.146938	0.132693	1.45837	0.0783983	0.0497198	3.64676	-	-	-	0.0820181	0.112291	1.5981
		Viola raddeana	0	0.1399	0.00066	0.00075	0.01477	0.0075	0.0086	0.08411	0.14042	0.10327	3	0	0	0	0	3	21	6	0	0	0	0	27	19	2	0	6	0	0	0	0	0	0	0	0	0.118448			0.0210413			-	-	-	0.142563
		Passiflora capsularis	6	0.2574	0.00308	0.00145	0.01645	0.00756	0.03231	0.10571	0.14809	0.11922	23	4	7	1	0	35	47	23	0	0	0	0	70	47	0	0	23	0	0	0	0	0	0	0	0	0.194149	0.193515		0.182467	0.181316		-	-	-	0.180066	0.179451
		Passiflora costaricensis	7	0.44	0.00286	0.00143	0.01657	0.00757	0.03189	0.10529	0.14966	0.11956	21	11	12	0	1	45	42	6	0	0	0	0	48	42	0	0	6	0	0	0	0	0	0	0	0	0.192881			0.180165			-	-	-	0.178837
Gymnosperms	Cupressophyta clade	Ginkgo biloba	-	-	-	-	-	-	-	-	-	-	6	0	1	0	0	7	41	5	0	0	0	0	46	36	5	1	4	0	0	0	0	0	0	0	0	-
		Dioon spinulosum	0	0.1758	0.00066	0.00054	0.00918	0.0027	0.00532	0.04669	0.07208	0.05093	3	1	0	0	0	4	21	3	0	0	0	0	24	19	2	0	3	0	0	0	0	0	0	0	0	0.0186492	0.0187749	5.0959	0.023151	0.021888	3.86038	0.0342631	0.0363458	2.38591	0.0336306	0.0283834	2.63853
		Zamia furfuracea	0	0.1948	0.00132	0.00049	0.01104	0.00322	0.00751	0.0553	0.09062	0.06183	2	0	0	0	0	2	41	9	2	0	0	0	52	38	3	1	8	0	0	2	0	0	0	0	0	0.0206883			0.0190612			0.042877			0.0230346
		Microcycas calocoma	0	0.2133	0.00089	0.00052	0.01114	0.00325	0.00653	0.05488	0.08772	0.06083	6	1	0	0	0	7	56	11	0	0	0	0	67	54	2	2	9	0	0	0	0	0	0	0	0	0.01861			0.018566			0.0270532			0.0251525
		Encephalartos lehmannii	0	0.196	0.00089	0.00051	0.00965	0.00284	0.0051	0.04766	0.07704	0.0529	9	0	0	0	0	9	31	7	0	0	0	0	38	29	2	0	7	0	0	0	0	0	0	0	0	0.0171521			0.0267739			0.0411901			0.0317158
		Taiwania cryptomerioides	10	0.6256	0.00521	0.00516	0.0197	0.00884	0.0606	0.16603	0.20842	0.17149	32	11	9	0	0	52	25	8	1	0	0	0	34	25	0	0	8	0	1	0	0	0	0	0	0	0.0758369	0.095675		0.0653884	0.084496		0.117974	0.0867179		0.0853482	0.0748905
		Glyptostrobus pensilis	9	0.2577	0.0052	0.00483	0.02061	0.0087	0.05653	0.1709	0.22039	0.17713	17	1	4	0	0	22	40	18	0	0	0	0	58	38	2	1	17	0	0	0	0	0	0	0	0	0.057354			0.049935			0.0707352			0.0512856
		Pseudotaxus chienii	7	0.3348	0.00436	0.00477	0.01991	0.00843	0.05776	0.16566	0.21448	0.17216	26	11	7	1	0	45	18	7	3	0	0	0	28	17	1	0	7	0	2	1	0	0	0	0	0	0.119856			0.0954753			0.0893023			0.0782125
		Cephalotaxus hainanensis	4	0.392	0.00489	0.0049	0.01909	0.00846	0.06037	0.15576	0.18677	0.1588	45	9	7	1	0	62	16	4	1	0	0	0	21	15	1	0	4	1	0	0	0	0	0	0	0	0.0949399			0.175892			0.11949			0.132298
		Sciadopitys verticillata	10	0.3574	0.00436	0.00499	0.01943	0.00847	0.06664	0.15702	0.20683	0.16478	48	26	15	0	0	89	36	8	3	0	0	0	47	33	3	0	8	1	1	0	0	0	0	0	0	0.18594			0.0863023			0.0989557			0.0899777
		Prumnopitys andina	6	0.2553	0.00331	0.0045	0.01931	0.00812	0.03779	0.16543	0.21393	0.1715	14	7	7	0	0	28	33	10	0	0	0	0	43	31	2	0	10	0	0	0	0	0	0	0	0	0.0557959			0.0653366			0.0979363			0.0730062
		Afrocarpus falcatus	3	0.2814	0.00353	0.00476	0.01972	0.00845	0.04594	0.17307	0.21811	0.1783	18	10	1	0	0	29	27	16	0	0	0	0	43	22	5	1	15	0	0	0	0	0	0	0	0	0.0937183			0.0783123			0.0422079			0.0424898
		Agathis dammara	4	0.2304	0.00243	0.00502	0.0177	0.00815	0.03404	0.15157	0.18579	0.15472	32	9	10	0	0	51	67	19	1	0	0	0	87	66	1	1	18	0	1	0	0	0	0	0	0	0.0819583			0.0593266			0.0571411			0.0465062
	Pinaceae	Ginkgo biloba	-	-	-	-	-	-	-	-	-	-	6	0	1	0	0	7	41	5	0	0	0	0	46	36	5	1	4	0	0	0	0	0	0	0	0	-
		Dioon spinulosum	0	0.2031	0.00066	0.00045	0.01014	0.00388	0.00532	0.04624	0.0746	0.05443	3	1	0	0	0	4	21	3	0	0	0	0	24	19	2	0	3	0	0	0	0	0	0	0	0	0.0195228	0.0193734	2.00948	0.0179118	0.0206416	1.66015	0.0386057	0.033476	0.786506	-
		Zamia furfuracea	0	0.2166	0.00076	0.00042	0.01164	0.00449	0.00839	0.05454	0.09219	0.06565	2	0	0	0	0	2	41	9	2	0	0	0	52	38	3	1	8	0	0	2	0	0	0	0	0	0.0201052			0.0230093			0.0322833			-
		Microcycas calocoma	0	0.2123	0.00089	0.0005	0.01193	0.00461	0.00753	0.05455	0.09133	0.06599	6	1	0	0	0	7	56	11	0	0	0	0	67	54	2	2	9	0	0	0	0	0	0	0	0	0.0195943			0.0165049			0.0248207			-
		Encephalartos lehmannii	0	0.2148	0.00089	0.00044	0.01083	0.00417	0.0051	0.049	0.07926	0.05662	9	0	0	0	0	9	31	7	0	0	0	0	38	29	2	0	7	0	0	0	0	0	0	0	0	0.0182713			0.0251405			0.0381943			-
		Picea_abies	4	0.4182	0.00111	0.00274	0.01898	0.00843	0.02237	0.12958	0.19059	0.14662	16	4	8	0	0	28	12	6	1	0	0	0	19	12	0	1	5	0	1	0	0	0	0	0	0	0.034677	0.0389305		0.0270624	0.0342682		0.0197847	0.0263291		-
		Abies fargesii	4	0.4215	0.00111	0.00255	0.01898	0.00834	0.02149	0.12802	0.19546	0.14743	13	6	2	0	1	22	45	5	1	0	0	0	51	39	6	0	5	0	0	1	0	0	0	0	0	0.0297141			0.0635708			0.0390723			-
		Cedrus deodara	3	0.3199	0.00155	0.00244	0.01904	0.00831	0.0206	0.12745	0.1905	0.14524	6	2	4	0	1	13	13	2	0	0	0	0	15	11	2	0	2	0	0	0	0	0	0	0	0	0.0356507			0.0371907			0.026406			-
		Keteleeria davidiana	4	0.3628	0.00133	0.00272	0.01888	0.00844	0.02082	0.12675	0.18813	0.14414	10	4	5	1	0	20	19	7	1	0	0	0	27	18	1	0	7	0	0	1	0	0	0	0	0	0.0251382			0.0336527			0.0304784			-
		Larix gmelinii	5	0.4449	0.00133	0.00274	0.01951	0.00862	0.02193	0.1271	0.19126	0.14531	22	6	5	0	0	33	15	3	0	0	0	0	18	12	3	0	3	0	0	0	0	0	0	0	0	0.0393622			0.0203712			0.0286346			-
		Pinus armandii	4	0.4433	0.00155	0.00297	0.01941	0.0087	0.02171	0.13194	0.19002	0.14765	31	5	7	0	0	43	33	4	0	0	0	0	37	30	3	0	4	0	0	0	0	0	0	0	0	0.0671954			0.0174097			0.018136			-
		Pseudolarix amabilis	3	0.4053	0.00155	0.00267	0.01921	0.00854	0.02149	0.1278	0.19493	0.14723	19	3	6	2	0	30	26	5	0	0	0	0	31	23	3	0	5	0	0	0	0	0	0	0	0	0.0302799			0.0370301			0.0183195			-
		Tsuga sieboldii	3	0.5085	0.00132	0.00283	0.01845	0.00831	0.02215	0.13042	0.19651	0.14925	36	6	12	0	0	54	21	2	0	0	0	0	23	19	2	0	2	0	0	0	0	0	0	0	0	0.0494261			0.0378578			0.0298012			-
[truncated: 48 more columns]

## Sheet: divided IR by SC value
IR-lacking Species	IR							SC				SC/IR
	rpl2	rpl23	ycf1	ycf2	ndhB	rps7	rps12	rpl	other-HK	ndh	rps	rpl2	rpl23	ycf1	ycf2	ndhB	rps7	rps12
Tahina_spectabilis	3e-06	1.7e-05	0.04405	0.0035	6e-06	0.02339	0.01087	0.00209	0.0034	0.00508	0.00562	696.865	122.976	0.07721	0.97198	846.392	0.24027	0.51721
Carnegiea gigantea	0.04472	-	0.20029	0.04541	0.11108	0.05867	0.033	0.01036	0.00327	0.0713	0.03213	0.23174	-	0.01632	0.07198	0.64188	0.54768	0.97358
Lophocereus schottii	0.03935	-	0.21815	0.04781	0.02239	0.04782	0.033	0.03682	0.00811	0.09523	0.04518	0.93561	-	0.03717	0.1696	4.2536	0.94489	1.36917
Erodium_carvifolium	0.00462	0	-	-	0.00175	0	0	0.027	-	0.04307	0.06712	5.8444	-	-	-	24.5657	-	-
Erodium_foetidum_subsp	0.00483	0	-	-	0.00704	0.0021	0.0178	0.01323	-	0.03056	0.02674	2.73992	-	-	-	4.34067	12.7441	1.50249
Erodium_manescavi	0.00693	0.00594	-	-	0.00351	0	0.00874	0.00734	-	0.06386	0.03331	1.05971	1.23478	-	-	18.2056	-	3.8113
Erodium_rupestre	0.00224	0.00591	-	-	0	0	0	0.02011	-	0.03641	0.02336	8.96775	3.40464	-	-	-	-	-
Erodium_trifolium	0.0244	0.01776	-	-	0.01232	0.00416	0.00878	0.03413	-	0.01014	0.01125	1.39852	1.922	-	-	0.82322	2.70205	1.28116
Erodium_reichardii	0.01046	0.01773	-	-	0.00525	0.00211	0.00882	0.01226	-	0.05687	0.05927	1.1717	0.69138	-	-	10.836	28.138	6.71871
Erodium_crassifolium	0.02724	0.01649	-	-	0.01904	0.00713	0.01199	0.02449	-	0.0241	0.03654	0.89903	1.48521	-	-	1.2661	5.1257	3.04838
Erodium_texanum	0.04166	0.04271	-	-	0.03721	0.02257	0.02795	0.04236	-	0.03495	0.07769	1.01665	0.99182	-	-	0.9394	3.44148	2.77939
Afgekia filipes	0.065	0.0282	0.0608	0.04678	0.0242	0.03178	0.03026	0.08077	0.04212	0.021	0.03534	1.24262	2.86446	0.69275	0.90028	0.8681	1.11207	1.16805
Astragalus bhotanensis	0.0976	0.02964	0.06769	0.07579	0.0674	0.02601	0.038	0.07582	0.0692	0.05552	0.04664	0.77682	2.55826	1.0223	0.91295	0.82368	1.79361	1.2275
Cicer arietinum	0.10203	0.04653	0.14434	0.10288	0.06346	0.03544	0.02311	0.07977	0.09287	0.06571	0.06731	0.78189	1.71458	0.64336	0.90262	1.03547	1.89943	2.91242
Glycyrrhiza uralensis	0.02715	0.02251	0.06001	0.04826	0.03944	0.03324	0.02971	0.03851	0.04851	0.03953	0.04147	1.4186	1.71087	0.80838	1.00516	1.00219	1.24749	1.39593
Hedysarum semenovii	0.03718	0.0433	0.09993	0.07366	0.08729	0.05815	0.04115	0.06019	0.11438	0.05931	0.06385	1.61876	1.38999	1.14461	1.55287	0.67955	1.09812	1.55153
Medicago truncatula	0.05461	0.07056	0.11437	0.12054	0.04965	0.0585	0.02329	0.06543	0.12201	0.04417	0.05456	1.19811	0.92732	1.06678	1.01224	0.88963	0.9326	2.3428
Trifolium strictum	0.03944	0.08805	0.08546	0.07925	0.12447	0.02266	0.01464	0.05496	0.08756	0.03691	0.05652	1.39329	0.62416	1.02458	1.10481	0.29653	2.49374	3.86046
Vicia faba	0.05941	0.17471	0.11197	0.09131	0.03531	0.08092	0.13038	0.11089	0.10624	0.05478	0.12692	1.86647	0.6347	0.94888	1.1635	1.55135	1.56847	0.97349
Camoensia scandens	0.00485	0.05444	0.17087	0.03294	0.00835	0.01061	0.05316	0.00092	0	0	0	0.18907	0.01685	0	0	0	0	0
Camoensia sp.	0.00485	0.05444	0.17086	0.03294	0.00835	0.01061	0.05316	0	9.4e-05	0	0	0	0	0.00055	0.00285	0	0	0
Lophopyxis_maingayi	0.05758	0.11796	-	-	0.03262	-	0.03144	0.05577	-	0.04276	0.05263	0.96862	0.4728	-	-	1.3109	-	1.67409
Drypetes_longifolia	0.00227	0.01972	-	-	0.00127	-	0	0.00755	-	0.00461	0.00755	3.32652	0.38298	-	-	3.62216	-	-
Drypetes_hainanensis	0	0.01294	-	-	0.00509	-	0.00329	0.00637	-	0.00973	0.01656	-	0.49244	-	-	1.9118	-	5.03563
Drypetes_indica	0.01595	0.03275	-	-	0.00635	-	0.01325	0.01604	-	0.00967	0.01374	1.00606	0.4899	-	-	1.52338	-	1.0367
Drypetes_lateriflora	0.02294	0	-	-	0.01019	-	0.00328	0.02415	-	0.01015	0.01016	1.05277	-	-	-	0.99597	-	3.09403
Drypetes_similis	0.00682	0.0129	-	-	0.00635	-	0.00328	0.01813	-	0.00473	0.00455	2.65628	1.40551	-	-	0.74563	-	1.38441
Drypetes_diopa	0.00228	0.00644	-	-	0.00126	-	0	0.00116	-	0.00168	0.00158	0.50624	0.17945	-	-	1.33075	-	-
Drypetes_chevalieri	0.00227	0	-	-	0.00255	-	0	0.00115	-	0.00121	0.00063	0.50889	-	-	-	0.47339	-	-
Passiflora_capsularis	0.08767	0.0091	-	-	0.00497	-	0.09574	0.17805	-	0.18007	0.38122	2.03098	19.5584	-	-	36.2148	-	3.98176
Passiflora_costaricensis	0.01144	0.00716	-	-	0.00639	-	0.03314	0.18094	-	0.17884	0.38348	15.8171	25.2739	-	-	28.0048	-	11.5726
Afrocarpus_falca	-	-	-	0.16422	0.09701	0.0931	0.04363	0.07348	0.17075	0.08535	0.07996	-	-	-	1.03975	0.87977	0.85883	1.83256
Prumnopitys_andi	-	-	-	0.09248	0.05146	0.05649	0.0408	0.04315	0.09944	0.05129	0.0382	-	-	-	1.07529	0.99654	0.67618	0.9361
Agathis_dammara	-	-	-	0.1231	0.1164	0.05117	0.11583	0.05727	0.13574	0.07821	0.05755	-	-	-	1.10268	0.67192	1.12462	0.49687
Sciadopitys_verticillata	-	-	-	0.30512	0.22187	0.03525	0.12412	0.20917	0.35718	0.1323	0.24997	-	-	-	1.17061	0.59627	7.09219	2.01389
Pseudotaxus_chie	-	-	-	0.19315	0.1229	0.11698	0.14658	0.12179	0.19924	0.08998	0.10325	-	-	-	1.03149	0.73211	0.8826	0.70437
Cephalotaxus_hainanensis	-	-	-	0.18133	0.08232	0.07816	0	0.11591	0.19526	0.07301	0.08411	-	-	-	1.07681	0.8869	1.0761	-
Taiwania_cryptomerioides	-	-	-	0.08976	0.04613	0.07484	0.03773	0.09184	0.21799	0.04249	0.3566	-	-	-	2.42861	0.92114	4.76473	9.45203
Glyptostrobus_pe	-	-	-	0.05701	0.03707	0.03247	0.14751	0.05857	0.18015	0.04651	0.04201	-	-	-	3.15984	1.25461	1.29392	0.28479
Picea_abies	-	-	-	0.06127	-	0.00642	0.01582	0.01659	0.05209	-	0.02825	-	-	-	0.85009	-	4.3989	1.78557
Pinus_armandii	-	-	-	0.09158	-	0.06107	0	0.04917	0.10009	-	0.05253	-	-	-	1.09284	-	0.86015	-
Larix_gmelinii	-	-	-	0.06003	-	0.0322	0.02943	0.02257	0.05509	-	0.02458	-	-	-	0.9177	-	0.76332	-
Cedrus_deodara	-	-	-	0.04308	-	0.01968	0.03153	0.03436	0.04022	-	0.02677	-	-	-	0.93372	-	1.35995	0.84898
Abies_fargesii	-	-	-	0.04234	-	0.00653	0.01968	0.0275	0.04197	-	0.01447	-	-	-	0.99133	-	2.21486	-
Keteleeria_davidiana	-	-	-	0.03431	-	0.01301	0.01571	0.01499	0.03483	-	0.02458	-	-	-	1.01512	-	1.88969	1.5642
Pseudolarix_amabilis	-	-	-	0.03645	-	0.01959	0	0.02555	0.03601	-	0.02234	-	-	-	0.98791	-	1.14047	-
Tsuga_sieboldii	-	-	-	0.04086	-	0.01291	0	0.03157	0.05607	-	0.02763	-	-	-	1.37228	-	2.14021	-
